# Supplementary material for: Distinct T Cell Subset Profiles and T-Cell Receptor Signatures in Metabolically Unhealthy Obesity
Source: Int J Mol Sci. 2025 Apr 4;26(7):3372. doi: 10.3390/ijms26073372 (PMC11989847; doi:10.3390/ijms26073372)
Supplement: Supplementary file 1 [file ijms-26-03372-s001.zip]

Archive with 1 entries (1 files):
- ijms-3511520-supplementary.pdf
